# Supplementary material for: Current Trends in Clinical Trials of Prodrugs
Source: Pharmaceuticals (Basel). 2025 Feb 4;18(2):210. doi: 10.3390/ph18020210 (PMC11859331; doi:10.3390/ph18020210)
Supplement: Supplementary file 1 [file pharmaceuticals-18-00210-s001.zip]

Archive with 1 entries (1 files):
- pharmaceuticals-3457137-supplementary.pdf
